# Supplementary material for: Non-Pigmented Ciliary Epithelium-Derived Extracellular Vesicles Loaded with SMAD7 siRNA Attenuate Wnt Signaling in Trabecular Meshwork Cells In Vitro
Source: Pharmaceuticals (Basel). 2021 Aug 27;14(9):858. doi: 10.3390/ph14090858 (PMC8468932; doi:10.3390/ph14090858)
Supplement: Supplementary file 1 [file pharmaceuticals-14-00858-s001.zip]

Archive with 2 entries (2 files):
- Supplementary Materials-I.pdf
- Supplementary Materials-II.pdf
